# Supplementary material for: Liver-Targeted Nanoparticles Loaded with Cannabidiol Based on Redox Response for Effective Alleviation of Acute Liver Injury
Source: Foods. 2024 Aug 4;13(15):2464. doi: 10.3390/foods13152464 (PMC11311329; doi:10.3390/foods13152464)
Supplement: Supplementary file 1 [file foods-13-02464-s001.zip]

Archive with 1 entries (1 files):
- foods-3077007-supplementary.pdf
